# Supplementary material for: Predictors of Nocturnal Hypoxemic Burden in Patients Undergoing Elective Coronary Artery Bypass Grafting Surgery
Source: Biomedicines. 2023 Sep 28;11(10):2665. doi: 10.3390/biomedicines11102665 (PMC10603934; doi:10.3390/biomedicines11102665)
Supplement: Supplementary file 1 [file biomedicines-11-02665-s001.zip]

Archive with 1 entries (1 files):
- biomedicines-2607601-supplementary.pdf
